# Supplementary material for: Ethane-1,2-diyl bis­(benzene­dithio­ate)
Source: Acta Crystallogr Sect E Struct Rep Online. 2011 Mar 26;67(Pt 4):o961. doi: 10.1107/S1600536811010245 (PMC3099809; doi:10.1107/S1600536811010245)
Supplement: Supplementary file 1 [file e-67-0o961-sup1.cif]

##############################################################################
###                                                                        ###
###        Electronic paper (Acta Crystallographica Section E)             ###
###                                                                        ###
##############################################################################
#                                                                            #
# This CIF contains the data in a paper accepted for publication in Acta     #
# Crystallographica Section E. It conforms to the requirements of Notes      #
# for Authors for Section E, and has been peer reviewed under the auspices   #
# of the IUCr Commission on Journals.                                        #
#                                                                            #
# Full details of the Crystallographic Information File format               #
# are given in the paper "The Crystallographic Information File (CIF):       #
# a New Standard Archive File for Crystallography" by S. R. Hall, F. H.      #
# Allen and I. D. Brown [Acta Cryst. (1991), A47, 655-685].                  #
#                                                                            #
# The current version of the core CIF dictionary is obtainable from          #
# ftp://ftp.iucr.org/pub/cif_core.dic. The current version number is 2.4.    #
#                                                                            #
# Software is freely available for graphical display of the structure(s) in  #
# this CIF.  For information consult the CIF home page http://www.iucr.org/  #
# cif/home.html                                                              #
#                                                                            #
# This file may be used for bona fide research purposes within the           #
# scientific community so long as proper attribution is given to the journal # 
# article from which it was obtained.                                        #
#                                                                            #
##############################################################################
                                             
data_global
_audit_creation_method     'by CrystalStructure 3.8'
_journal_date_recd_electronic     2011-03-08
_journal_date_accepted     2011-03-18
_journal_name_full     'Acta Crystallographica, Section E'
_journal_year     2011
_journal_volume     67
_journal_issue      4
_journal_page_first     o961
_journal_page_last     o961
_journal_paper_category     QO
_journal_coeditor_code     IS2686
_publ_contact_author_name     'Yuji Sasanuma'
_publ_contact_author_address
;
Department of Applied Chemistry and
Biotechnology, Chiba University, 1-33
Yayoi-cho, Inage-ku, Chiba 263-8522, Japan
;
_publ_contact_author_email     'sasanuma@faculty.chiba-u.jp'
_publ_contact_author_fax     '+81 43 290 3394'
_publ_contact_author_phone     '+81 43 290 3394'
_publ_section_title
;
Ethane-1,2-diyl bis(benzenedithioate)
;
loop_
    _publ_author_name
    _publ_author_address
    'Daisuke Abe'
;
Department of Applied Chemistry and Biotechnology, Chiba University,
1-33 Yayoi-cho, Inage-ku, Chiba 263-8522, Japan
;
    'Yuji Sasanuma'
;
Department of Applied Chemistry and Biotechnology, Chiba University,
1-33 Yayoi-cho, Inage-ku, Chiba 263-8522, Japan
;
    'Hiroyasu Sato'
;
Application Laboratory, Rigaku Corporation, 3-9-12 Matsubara-cho, Akishima-shi,
Tokyo 196-8666, Japan
;
data_I
_chemical_name_systematic
;
Ethane-1,2-diyl bis(benzenedithioate)
;
_chemical_formula_moiety     'C16 H14 S4'
_chemical_formula_sum     'C16 H14 S4'
_chemical_formula_iupac     'C16 H14 S4'
_chemical_formula_weight     334.53
_chemical_melting_point     ?
_symmetry_cell_setting     monoclinic
_symmetry_space_group_name_H-M     'P 21/c'
_symmetry_space_group_name_Hall     '-P 2ybc'
loop_
    _symmetry_equiv_pos_site_id
    _symmetry_equiv_pos_as_xyz
    1 '+X,+Y,+Z'
    2 '-X,1/2+Y,1/2-Z'
    3 '-X,-Y,-Z'
    4 '+X,1/2-Y,1/2+Z'
_cell_length_a     11.5431(7)
_cell_length_b     8.74071(16)
_cell_length_c     8.93720(16)
_cell_angle_alpha     90.0000
_cell_angle_beta     122.3772(7)
_cell_angle_gamma     90.0000
_cell_volume     761.54(5)
_cell_formula_units_Z     2
_cell_measurement_reflns_used     7723
_cell_measurement_theta_min     4.5
_cell_measurement_theta_max     68.2
_cell_measurement_temperature     93.1
_exptl_crystal_description     'prism'
_exptl_crystal_colour     'orange'
_exptl_crystal_size_max     0.32
_exptl_crystal_size_mid     0.27
_exptl_crystal_size_min     0.08
_exptl_crystal_density_diffrn     1.459
_exptl_crystal_density_meas     ?
_exptl_crystal_density_method     'not measured'
_exptl_crystal_F_000     348.00
_exptl_absorpt_coefficient_mu     5.598
_exptl_absorpt_correction_type     multi-scan
_exptl_absorpt_process_details
;
(<i>ABSCOR</i>; Higashi, 1995)
;
_exptl_absorpt_correction_T_min     0.195
_exptl_absorpt_correction_T_max     0.639
_diffrn_ambient_temperature     93.1
_diffrn_radiation_type     'Cu K\a'
_diffrn_radiation_wavelength     1.54187
_diffrn_measurement_device_type     'Rigaku R-AXIS RAPID'
_diffrn_measurement_method     \w
_diffrn_detector_area_resol_mean     10.00
_diffrn_reflns_number     8415
_diffrn_reflns_av_R_equivalents     0.054
_diffrn_reflns_theta_max     68.22
_diffrn_reflns_theta_full     68.22
_diffrn_measured_fraction_theta_max     0.995
_diffrn_measured_fraction_theta_full     0.995
_diffrn_reflns_limit_h_min     -13
_diffrn_reflns_limit_h_max     13
_diffrn_reflns_limit_k_min     -10
_diffrn_reflns_limit_k_max     10
_diffrn_reflns_limit_l_min     -10
_diffrn_reflns_limit_l_max     10
_refine_special_details
;
Refinement was performed with all reflections. The weighted <i>R</i>-factor
(<i>wR</i>) and goodness of fit (<i>S</i>) are based on <i>F</i>^2^, while the
<i>R</i>-factor on <i>F</i>. The threshold expression of <i>F</i>^2^ > 2.0
\s(<i>F</i>^2^) was used only for calculating <i>R</i>-factor.
;
_reflns_number_total     1389
_reflns_number_gt     1292
_reflns_threshold_expression     F^2^>2\s(F^2^)
_refine_ls_structure_factor_coef     Fsqd
_refine_ls_R_factor_gt     0.0302
_refine_ls_wR_factor_ref     0.0788
_refine_ls_goodness_of_fit_ref     1.135
_refine_ls_number_reflns     1389
_refine_ls_number_parameters     91
_refine_ls_number_restraints     0
_refine_ls_hydrogen_treatment     constr
_refine_ls_weighting_scheme     calc
_refine_ls_weighting_details
            'w = 1/[\s^2^(Fo^2^)+(0.0329P)^2^+0.4332P] where P=(Fo^2^+2Fc^2^)/3'
_atom_sites_solution_hydrogens     geom
_atom_sites_solution_primary     direct
_atom_sites_solution_secondary     difmap
_refine_ls_shift/su_max     0.0000
_refine_diff_density_max     0.31
_refine_diff_density_min     -0.39
_refine_ls_extinction_method     none
_refine_ls_extinction_coef     ?
loop_
    _atom_type_symbol
    _atom_type_description
    _atom_type_scat_dispersion_real
    _atom_type_scat_dispersion_imag
    _atom_type_scat_source
    'C' 'C' 0.018 0.009
;
International Tables for Crystallography
(1992, Vol. C, Tables 4.2.6.8 and 6.1.1.4)
;
    'H' 'H' 0.000 0.000
;
International Tables for Crystallography
(1992, Vol. C, Table 6.1.1.4)
;
    'S' 'S' 0.333 0.557
;
International Tables for Crystallography
(1992, Vol. C, Tables 4.2.6.8 and 6.1.1.4)
;
_computing_data_collection     'PROCESS-AUTO (Rigaku, 1998)'
_computing_cell_refinement     'PROCESS-AUTO (Rigaku, 1998)'
_computing_data_reduction
                             'CrystalStructure (Rigaku Americas & Rigaku, 2007)'
_computing_structure_solution     'SIR2004 (Burla <i>et al.</i>, 2005)'
_computing_structure_refinement     'SHELXL97 (Sheldrick, 2008)'
_computing_molecular_graphics     'ORTEPII (Johnson, 1976)'
_computing_publication_material
                             'CrystalStructure (Rigaku Americas & Rigaku, 2007)'
loop_
    _atom_site_type_symbol
    _atom_site_label
    _atom_site_fract_x
    _atom_site_fract_y
    _atom_site_fract_z
    _atom_site_U_iso_or_equiv
    _atom_site_adp_type
    _atom_site_calc_flag
    _atom_site_refinement_flags
    _atom_site_occupancy
    _atom_site_disorder_assembly
    _atom_site_disorder_group
    S S1 0.27738(4) 0.43962(5) 0.38957(6) 0.01677(15) Uani d . 1.00 . .
    S S2 0.03137(4) 0.26716(5) 0.11103(6) 0.01529(15) Uani d . 1.00 . .
    C C1 0.26047(17) 0.1259(2) 0.3631(2) 0.0107(3) Uani d . 1.00 . .
    C C2 0.35523(17) 0.1069(2) 0.5448(2) 0.0132(4) Uani d . 1.00 . .
    C C3 0.41019(18) -0.0366(2) 0.6127(2) 0.0154(4) Uani d . 1.00 . .
    C C4 0.37290(18) -0.1615(2) 0.4996(2) 0.0174(4) Uani d . 1.00 . .
    C C5 0.28006(18) -0.1431(2) 0.3188(2) 0.0157(4) Uani d . 1.00 . .
    C C6 0.22359(18) -0.0005(2) 0.2505(2) 0.0134(3) Uani d . 1.00 . .
    C C7 0.19836(18) 0.2793(2) 0.2954(2) 0.0116(3) Uani d . 1.00 . .
    C C8 -0.02347(18) 0.4635(2) 0.0565(2) 0.0143(4) Uani d . 1.00 . .
    H H2 0.3821 0.1924 0.6221 0.016 Uiso c R 1.00 . .
    H H3 0.4733 -0.0493 0.7363 0.019 Uiso c R 1.00 . .
    H H4 0.4109 -0.2594 0.5460 0.021 Uiso c R 1.00 . .
    H H5 0.2552 -0.2285 0.2417 0.019 Uiso c R 1.00 . .
    H H6 0.1596 0.0112 0.1269 0.016 Uiso c R 1.00 . .
    H H8A -0.1248 0.4677 -0.0080 0.017 Uiso c R 1.00 . .
    H H8B 0.0137 0.5229 0.1674 0.017 Uiso c R 1.00 . .
loop_
    _atom_site_aniso_label
    _atom_site_aniso_U_11
    _atom_site_aniso_U_22
    _atom_site_aniso_U_33
    _atom_site_aniso_U_12
    _atom_site_aniso_U_13
    _atom_site_aniso_U_23
    S1 0.0199(2) 0.0102(2) 0.0133(2) -0.00211(16) 0.0043(2) -0.00110(17)
    S2 0.0121(2) 0.0111(2) 0.0152(3) 0.00043(15) 0.0024(2) 0.00257(17)
    C1 0.0106(7) 0.0115(8) 0.0113(9) 0.0003(6) 0.0068(7) 0.0013(7)
    C2 0.0112(7) 0.0137(9) 0.0129(10) -0.0019(6) 0.0053(7) 0.0001(7)
    C3 0.0113(8) 0.0176(9) 0.0123(10) -0.0007(6) 0.0029(7) 0.0027(7)
    C4 0.0150(8) 0.0120(9) 0.0236(11) 0.0024(6) 0.0092(8) 0.0045(8)
    C5 0.0162(8) 0.0118(8) 0.0168(10) -0.0003(6) 0.0072(8) -0.0021(7)
    C6 0.0127(8) 0.0156(9) 0.0098(9) -0.0005(6) 0.0045(7) 0.0005(7)
    C7 0.0134(8) 0.0137(9) 0.0089(9) 0.0001(6) 0.0067(7) 0.0002(7)
    C8 0.0143(8) 0.0119(8) 0.0153(10) 0.0050(6) 0.0070(8) 0.0039(7)
_geom_special_details
;
All e.s.d.'s (except that e.s.d. in the dihedral angle between two l.s. planes)
are estimated using the full covariance matrix. The cell e.s.d.'s are taken
into account individually in the estimation of e.s.d.'s in distances, angles,
and torsion angles; correlations between e.s.d.'s in cell parameters are only
used when they are defined by crystal symmetry. An approximate (isotropic)
treatment of cell e.s.d.'s is used for estimating e.s.d.'s involving l.s.
planes.
;
loop_
    _geom_bond_atom_site_label_1
    _geom_bond_atom_site_label_2
    _geom_bond_site_symmetry_1
    _geom_bond_site_symmetry_2
    _geom_bond_distance
    _geom_bond_publ_flag
    S1 C7 . . 1.6376(17) no
    S2 C7 . . 1.7436(15) no
    S2 C8 . . 1.8033(17) no
    C1 C2 . . 1.400(2) no
    C1 C6 . . 1.399(2) no
    C1 C7 . . 1.488(2) no
    C2 C3 . . 1.390(2) no
    C3 C4 . . 1.389(2) no
    C4 C5 . . 1.390(2) no
    C5 C6 . . 1.387(2) no
    C8 C8 . 3_565 1.519(3) no
    C2 H2 . . 0.950 no
    C3 H3 . . 0.950 no
    C4 H4 . . 0.950 no
    C5 H5 . . 0.950 no
    C6 H6 . . 0.950 no
    C8 H8A . . 0.990 no
    C8 H8B . . 0.990 no
loop_
    _geom_contact_atom_site_label_1
    _geom_contact_atom_site_label_2
    _geom_contact_distance
    _geom_contact_site_symmetry_1
    _geom_contact_site_symmetry_2
    _geom_contact_publ_flag
    S1 H4 2.990 . 1_565 ?
    C1 H8A 2.866 . 2_545 ?
    C2 H8A 2.779 . 2_545 ?
    C3 H8A 2.903 . 2_545 ?
    H2 H3 2.687 . 2_656 ?
    H2 H4 2.664 . 2_656 ?
    H3 H2 2.687 . 2_646 ?
    H4 S1 2.990 . 1_545 ?
    H4 H2 2.664 . 2_646 ?
    H5 H8A 2.763 . 3_555 ?
    H8A C1 2.866 . 2_555 ?
    H8A C2 2.779 . 2_555 ?
    H8A C3 2.903 . 2_555 ?
    H8A H5 2.763 . 3_555 ?
loop_
    _geom_angle_atom_site_label_1
    _geom_angle_atom_site_label_2
    _geom_angle_atom_site_label_3
    _geom_angle_site_symmetry_1
    _geom_angle_site_symmetry_2
    _geom_angle_site_symmetry_3
    _geom_angle
    _geom_angle_publ_flag
    C7 S2 C8 . . . 104.35(7) no
    C2 C1 C6 . . . 119.24(15) no
    C2 C1 C7 . . . 119.06(16) no
    C6 C1 C7 . . . 121.67(14) no
    C1 C2 C3 . . . 120.25(17) no
    C2 C3 C4 . . . 120.03(16) no
    C3 C4 C5 . . . 120.03(16) no
    C4 C5 C6 . . . 120.22(17) no
    C1 C6 C5 . . . 120.22(16) no
    S1 C7 S2 . . . 124.57(10) no
    S1 C7 C1 . . . 123.21(11) no
    S2 C7 C1 . . . 112.18(11) no
    S2 C8 C8 . . 3_565 112.39(16) no
    C1 C2 H2 . . . 119.9 no
    C3 C2 H2 . . . 119.9 no
    C2 C3 H3 . . . 120.0 no
    C4 C3 H3 . . . 120.0 no
    C3 C4 H4 . . . 120.0 no
    C5 C4 H4 . . . 120.0 no
    C4 C5 H5 . . . 119.9 no
    C6 C5 H5 . . . 119.9 no
    C1 C6 H6 . . . 119.9 no
    C5 C6 H6 . . . 119.9 no
    S2 C8 H8A . . . 109.1 no
    S2 C8 H8B . . . 109.1 no
    C8 C8 H8A 3_565 . . 109.1 no
    C8 C8 H8B 3_565 . . 109.1 no
    H8A C8 H8B . . . 107.9 no
loop_
    _geom_torsion_atom_site_label_1
    _geom_torsion_atom_site_label_2
    _geom_torsion_atom_site_label_3
    _geom_torsion_atom_site_label_4
    _geom_torsion_site_symmetry_1
    _geom_torsion_site_symmetry_2
    _geom_torsion_site_symmetry_3
    _geom_torsion_site_symmetry_4
    _geom_torsion
    _geom_torsion_publ_flag
    C7 S2 C8 C8 . . . 3_565 83.65(14) ?
    C8 S2 C7 S1 . . . . 0.8(2) ?
    C8 S2 C7 C1 . . . . 178.65(18) ?
    C2 C1 C6 C5 . . . . 0.3(3) ?
    C6 C1 C2 C3 . . . . -1.0(3) ?
    C2 C1 C7 S1 . . . . 29.7(3) ?
    C2 C1 C7 S2 . . . . -148.13(18) ?
    C7 C1 C2 C3 . . . . 177.1(2) ?
    C6 C1 C7 S1 . . . . -152.1(2) ?
    C6 C1 C7 S2 . . . . 30.0(3) ?
    C7 C1 C6 C5 . . . . -177.9(2) ?
    C1 C2 C3 C4 . . . . 1.1(3) ?
    C2 C3 C4 C5 . . . . -0.3(3) ?
    C3 C4 C5 C6 . . . . -0.4(3) ?
    C4 C5 C6 C1 . . . . 0.5(3) ?
loop_
    _geom_hbond_atom_site_label_D
    _geom_hbond_atom_site_label_H
    _geom_hbond_atom_site_label_A
    _geom_hbond_site_symmetry_A
    _geom_hbond_distance_DH
    _geom_hbond_distance_HA
    _geom_hbond_distance_DA
    _geom_hbond_angle_DHA
    _geom_hbond_publ_flag
    C8 H8A Cg1 2_555 0.99 2.65 3.4510(10)
                                        138 yes
