# Supplementary material for: Ethane-1,2-diyl bis­(benzene­dithio­ate)
Source: Acta Crystallogr Sect E Struct Rep Online. 2011 Mar 26;67(Pt 4):o961. doi: 10.1107/S1600536811010245 (PMC3099809; doi:10.1107/S1600536811010245)
Supplement: Supplementary file 2 [file e-67-0o961-Isup2.hkl]

# 
# h,k,l, Fc-squared, Fo-squared, sigma(Fo-squared) and status flag 
# 
data_I
_shelx_title '  sc0560' 
_shelx_refln_list_code          4 
_shelx_F_calc_maximum      190.64 
_exptl_crystal_F_000       348.00 
_reflns_d_resolution_high  0.8302 
 
loop_ 
 _symmetry_equiv_pos_as_xyz 
 'x, y, z' 
 '-x, y+1/2, -z+1/2' 
 '-x, -y, -z' 
 'x, -y-1/2, z-1/2' 
 
_cell_length_a    11.5431 
_cell_length_b     8.7407 
_cell_length_c     8.9372 
_cell_angle_alpha  90.000 
_cell_angle_beta  122.377 
_cell_angle_gamma  90.000 
 
_shelx_F_squared_multiplier     1.000 
 
loop_ 
 _refln_index_h 
 _refln_index_k 
 _refln_index_l 
 _refln_F_squared_calc 
 _refln_F_squared_meas 
 _refln_F_squared_sigma 
 _refln_observed_status 
   1   0   0      793.69      782.14     12.42 o 
   2   0   0     2357.92     2384.55     49.54 o 
   3   0   0     9753.38     9179.41    318.83 o 
   4   0   0     5860.68     5988.45    193.81 o 
   5   0   0      866.19     1056.82     21.01 o 
   6   0   0      178.28      193.43      5.54 o 
   7   0   0      760.20      716.09     25.75 o 
   8   0   0      393.21      444.98     17.95 o 
   9   0   0      985.91      880.11     34.88 o 
  10   0   0       17.08       15.99      2.90 o 
  11   0   0      127.71      131.17      6.99 o 
   1   1   0     1847.07     1911.96     20.83 o 
   2   1   0     1320.22     1298.95     18.91 o 
   3   1   0       52.85       65.03      1.44 o 
   4   1   0      794.96      855.70     17.92 o 
   5   1   0     1313.15     1358.87     22.91 o 
   6   1   0      798.77      841.08     13.71 o 
   7   1   0     1007.57      999.64     25.15 o 
   8   1   0      606.14      581.82     15.29 o 
   9   1   0      506.32      515.99     16.06 o 
  10   1   0      230.47      240.68      7.94 o 
  11   1   0      196.88      204.15      5.28 o 
   0   2   0      265.56      290.12      4.26 o 
   1   2   0     2119.97     2190.37     28.00 o 
   2   2   0     2937.90     2894.21     42.49 o 
   3   2   0      137.73      146.01      2.14 o 
   4   2   0       18.44       24.09      0.90 o 
   5   2   0      764.03      753.09     12.63 o 
   6   2   0      763.81      823.32     13.64 o 
   7   2   0      373.98      378.16     10.96 o 
   8   2   0       90.60       89.43      4.06 o 
   9   2   0       11.68       11.21      1.68 o 
  10   2   0       83.17       85.51      3.49 o 
  11   2   0      107.98      120.17      5.43 o 
   1   3   0      895.18      923.60     10.13 o 
   2   3   0     1830.03     1922.53     25.27 o 
   3   3   0     3712.44     3644.14     63.50 o 
   4   3   0       76.58       85.54      1.80 o 
   5   3   0      248.05      252.95      4.71 o 
   6   3   0     3078.53     2969.38     71.13 o 
   7   3   0     1804.47     1746.87     50.48 o 
   8   3   0      157.89      156.80      8.76 o 
   9   3   0      101.18       96.25      5.79 o 
  10   3   0     1666.21     1647.83     54.69 o 
  11   3   0      503.95      517.99     13.76 o 
   0   4   0     1785.15     1775.37     33.37 o 
   1   4   0     3271.63     3351.52     54.48 o 
   2   4   0     2151.23     2236.93     33.10 o 
   3   4   0       12.55        9.70      1.49 o 
   4   4   0      977.07      952.03     14.96 o 
   5   4   0     1581.84     1556.54     32.69 o 
   6   4   0      109.93      102.83      5.29 o 
   7   4   0        8.33        8.87      2.08 o 
   8   4   0      124.01      128.76      7.48 o 
   9   4   0       68.19       74.77      4.63 o 
  10   4   0       35.68       45.87      6.85 o 
   1   5   0     1858.10     1814.63     30.38 o 
   2   5   0        0.11        1.71      0.45 o 
   3   5   0      501.25      454.79      7.04 o 
   4   5   0     1420.08     1357.09     38.11 o 
   5   5   0      697.81      643.41     18.66 o 
   6   5   0        0.00        0.80      1.43 o 
   7   5   0      190.10      188.57      7.64 o 
   8   5   0     1056.81     1025.47     32.53 o 
   9   5   0      197.74      197.83      7.69 o 
  10   5   0      161.59      162.04      5.26 o 
   0   6   0      917.97      881.62     23.46 o 
   1   6   0      488.55      457.25      9.75 o 
   2   6   0       95.71      102.63      3.95 o 
   3   6   0      632.96      621.14     18.40 o 
   4   6   0      636.02      572.17     17.66 o 
   5   6   0       29.77       38.00      3.67 o 
   6   6   0       45.52       41.79      3.74 o 
   7   6   0      249.71      241.47      8.75 o 
   8   6   0       27.61       24.91      2.47 o 
   9   6   0      160.00      168.00      5.94 o 
   1   7   0       94.54       99.87      6.11 o 
   2   7   0        1.87        2.24      1.29 o 
   3   7   0      950.42      925.74     29.11 o 
   4   7   0       67.84       83.07      5.37 o 
   5   7   0       59.11       66.18      4.89 o 
   6   7   0     1325.39     1209.80     43.95 o 
   7   7   0      289.66      281.77      9.74 o 
   8   7   0      122.78      131.28      5.33 o 
   0   8   0       33.71       40.35      7.20 o 
   1   8   0      399.24      428.70     13.76 o 
   2   8   0      451.61      483.26     18.90 o 
   3   8   0        2.97        5.78      2.15 o 
   4   8   0       10.84       11.11      2.43 o 
   5   8   0      515.58      494.97     17.30 o 
   6   8   0      100.90      103.42      5.05 o 
   7   8   0      273.28      284.34     13.27 o 
   1   9   0      110.33      107.17      6.52 o 
   2   9   0      186.37      183.09     10.11 o 
   3   9   0       22.98       19.76      3.06 o 
   4   9   0        8.57        6.86      2.29 o 
   5   9   0       27.93       17.56      3.23 o 
   6   9   0      117.71      125.80      5.51 o 
   0  10   0      946.82      954.54     49.54 o 
   1  10   0       29.72       16.31      2.39 o 
   2  10   0        0.71        1.64      1.41 o 
   3  10   0      479.32      481.40     22.17 o 
 -12   1   1      155.97      162.11      4.48 o 
 -11   1   1       37.63       37.58      2.79 o 
 -10   1   1      267.00      251.25      8.22 o 
  -9   1   1       51.72       55.75      3.50 o 
  -8   1   1      699.12      738.59     18.91 o 
  -7   1   1      268.00      252.24      5.30 o 
  -6   1   1        4.95        5.56      0.61 o 
  -5   1   1     1435.88     1424.17     22.42 o 
  -4   1   1      268.59      297.64      4.14 o 
  -3   1   1     2101.87     2213.01     31.74 o 
  -2   1   1      496.96      524.75      7.87 o 
  -1   1   1       18.66       20.98      0.61 o 
   0   1   1     1776.03     1734.65     20.38 o 
   1   1   1       14.94       21.94      0.66 o 
   2   1   1     4766.45     4544.38     88.49 o 
   3   1   1       37.84       46.80      1.38 o 
   4   1   1      979.95      961.86     15.67 o 
   5   1   1     1005.08     1084.43     19.79 o 
   6   1   1      505.25      486.29     10.61 o 
   7   1   1      197.78      193.25      6.29 o 
   8   1   1       90.50       80.04      3.72 o 
   9   1   1      259.34      264.62      7.71 o 
  10   1   1       31.53       30.77      2.62 o 
 -12   2   1      118.35      116.30      4.34 o 
 -11   2   1      415.44      429.94     25.51 o 
 -10   2   1       78.63       74.59      3.92 o 
  -9   2   1      413.04      411.44     12.73 o 
  -8   2   1      255.51      265.62      8.01 o 
  -7   2   1        2.20        2.40      1.06 o 
  -6   2   1      163.56      158.29      3.33 o 
  -5   2   1        0.92        3.48      0.53 o 
  -4   2   1      452.92      451.35      6.57 o 
  -3   2   1      159.91      186.07      2.24 o 
  -2   2   1     1320.93     1357.60     15.70 o 
  -1   2   1     1083.88     1154.60     13.03 o 
   0   2   1     1708.72     1716.43     21.47 o 
   1   2   1      321.59      336.37      3.23 o 
   2   2   1       96.15       95.14      1.57 o 
   3   2   1      899.10      923.22     14.89 o 
   4   2   1      131.03      144.65      3.78 o 
   5   2   1      338.84      331.98      6.43 o 
   6   2   1      260.47      271.40      6.84 o 
   7   2   1      340.53      366.57     11.87 o 
   8   2   1      321.60      312.17     11.95 o 
   9   2   1        4.26        4.69      1.40 o 
  10   2   1      221.12      231.58      6.65 o 
 -11   3   1      395.12      382.46     10.65 o 
 -10   3   1       87.99       92.94      4.91 o 
  -9   3   1      119.06      120.16      5.45 o 
  -8   3   1       34.73       41.74      3.48 o 
  -7   3   1      286.93      290.13      8.50 o 
  -6   3   1      893.73      920.41     16.68 o 
  -5   3   1      369.70      404.24      6.77 o 
  -4   3   1      102.48      118.03      2.74 o 
  -3   3   1     1367.94     1357.14     17.43 o 
  -2   3   1        7.18       10.12      0.50 o 
  -1   3   1      547.26      575.78      6.27 o 
   0   3   1     1397.01     1431.35     17.55 o 
   1   3   1        7.46       11.37      0.54 o 
   2   3   1     2596.19     2786.50     43.44 o 
   3   3   1      113.28      112.27      2.15 o 
   4   3   1      312.94      312.82      5.77 o 
   5   3   1       24.51       29.95      2.05 o 
   6   3   1     1035.65     1021.09     34.89 o 
   7   3   1      230.56      231.62      8.05 o 
   8   3   1      624.83      619.00     21.71 o 
   9   3   1      307.62      304.54     10.85 o 
  10   3   1      662.92      645.34     20.87 o 
 -11   4   1      507.66      510.90     14.43 o 
 -10   4   1        0.90        0.98      1.29 o 
  -9   4   1       22.03       22.96      2.68 o 
  -8   4   1     1855.40     1921.59    105.43 o 
  -7   4   1      310.33      294.83      9.16 o 
  -6   4   1      438.71      417.11     10.49 o 
  -5   4   1      143.81      158.94      3.41 o 
  -4   4   1      994.67      968.66     15.16 o 
  -3   4   1        2.34        2.20      0.43 o 
  -2   4   1      428.12      392.77      5.01 o 
  -1   4   1      323.44      343.52      4.40 o 
   0   4   1       13.25       21.33      0.91 o 
   1   4   1     1068.84     1029.56     13.41 o 
   2   4   1      744.79      736.46      9.52 o 
   3   4   1      372.81      359.24      6.85 o 
   4   4   1      139.56      123.51      3.69 o 
   5   4   1     3192.53     2954.26     93.77 o 
   6   4   1       16.73       12.64      2.19 o 
   7   4   1       48.37       43.29      3.82 o 
   8   4   1      671.80      638.36     22.08 o 
   9   4   1      145.60      150.43      5.95 o 
  10   4   1       22.92       16.12      2.64 o 
 -10   5   1       53.91       50.77      5.27 o 
  -9   5   1       23.41       23.56      2.53 o 
  -8   5   1      114.16      117.23      6.62 o 
  -7   5   1      553.04      510.17     18.31 o 
  -6   5   1       81.71       71.94      3.84 o 
  -5   5   1      134.25      141.48      5.24 o 
  -4   5   1      266.69      274.78      5.05 o 
  -3   5   1      718.71      698.02      9.86 o 
  -2   5   1      568.44      583.10      8.17 o 
  -1   5   1      196.07      213.26      3.21 o 
   0   5   1      292.69      253.35      4.73 o 
   1   5   1      310.99      302.20      5.35 o 
   2   5   1      124.20      136.04      3.12 o 
   3   5   1        9.00        9.09      1.66 o 
   4   5   1      145.24      144.42      5.85 o 
   5   5   1        0.95        2.21      1.47 o 
   6   5   1       80.56       68.12      4.38 o 
   7   5   1       10.19        9.80      2.04 o 
   8   5   1      118.31      114.52      6.35 o 
   9   5   1       79.66       79.73      3.53 o 
 -10   6   1      242.48      236.01      7.76 o 
  -9   6   1      114.32      130.31      5.38 o 
  -8   6   1       67.08       71.78      4.31 o 
  -7   6   1       80.22       70.89      4.67 o 
  -6   6   1      243.84      231.90      9.29 o 
  -5   6   1       33.80       31.87      3.01 o 
  -4   6   1      829.34      780.75     20.47 o 
  -3   6   1       43.87       45.46      2.44 o 
  -2   6   1      626.90      604.48     12.86 o 
  -1   6   1     2219.82     2109.57     55.89 o 
   0   6   1      951.19      903.68     21.56 o 
   1   6   1       64.05       57.35      2.72 o 
   2   6   1       28.66       35.19      3.67 o 
   3   6   1      762.76      766.19     22.97 o 
   4   6   1      597.29      545.33     18.84 o 
   5   6   1        4.69        8.08      2.31 o 
   6   6   1      186.52      194.74      9.06 o 
   7   6   1      389.28      383.87     12.51 o 
   8   6   1        5.91        4.92      1.35 o 
  -9   7   1      382.77      374.82     10.21 o 
  -8   7   1      139.02      145.60      7.13 o 
  -7   7   1       65.07       50.96      5.56 o 
  -6   7   1      271.95      235.75      9.89 o 
  -5   7   1     2130.86     1866.65     67.38 o 
  -4   7   1       54.71       48.38      6.87 o 
  -3   7   1      594.93      625.55     18.73 o 
  -2   7   1     1664.62     1592.94     48.71 o 
  -1   7   1     3723.19     3499.52    122.36 o 
   0   7   1      268.88      283.59      9.91 o 
   1   7   1      340.71      341.32     10.92 o 
   2   7   1     1245.52     1204.33     37.34 o 
   3   7   1      413.48      341.89     12.46 o 
   4   7   1      309.08      311.02     12.57 o 
   5   7   1       61.91       55.24      4.67 o 
   6   7   1      142.48      126.59      6.10 o 
   7   7   1      183.19      198.22      8.28 o 
   8   7   1      550.77      551.05     19.67 o 
  -8   8   1      513.35      520.55     17.43 o 
  -7   8   1      168.84      169.50      8.54 o 
  -6   8   1      201.07      192.92     13.09 o 
  -5   8   1       44.06       34.61      4.56 o 
  -4   8   1      191.37      197.56     10.75 o 
  -3   8   1      208.45      221.88     10.83 o 
  -2   8   1      398.32      392.75     13.71 o 
  -1   8   1       41.46       34.78      4.28 o 
   0   8   1      247.53      252.37      9.25 o 
   1   8   1      625.80      625.84     21.06 o 
   2   8   1       20.63       23.52      3.04 o 
   3   8   1      379.05      349.31     14.43 o 
   4   8   1      234.28      240.34      9.98 o 
   5   8   1      637.00      644.12     20.40 o 
   6   8   1      537.22      516.64     17.90 o 
  -6   9   1      381.35      371.56     24.08 o 
  -5   9   1      257.09      257.61     11.36 o 
  -4   9   1      587.38      606.61     24.72 o 
  -3   9   1     1674.33     1744.65     74.66 o 
  -2   9   1       11.67       17.09      2.57 o 
  -1   9   1        9.19        7.78      2.32 o 
   0   9   1      738.34      768.49     31.98 o 
   1   9   1      556.67      565.31     20.13 o 
   2   9   1      314.76      315.80     13.59 o 
   3   9   1        3.69        0.65      1.30 o 
   4   9   1      462.46      443.38     12.98 o 
   5   9   1       26.43       11.17      7.50 o 
  -4  10   1      210.02      249.46     18.51 o 
  -3  10   1       43.04       40.88      6.43 o 
  -2  10   1      371.10      381.95     15.67 o 
  -1  10   1        1.63        0.39      0.81 o 
   0  10   1       32.60       29.36      3.19 o 
   1  10   1      994.94     1113.43     40.38 o 
   2  10   1      177.57      177.31     11.46 o 
 -12   0   2      180.07      166.91      7.01 o 
 -11   0   2      190.54      201.89      9.13 o 
 -10   0   2     1449.18     1413.21     57.44 o 
  -9   0   2       67.24       67.53      4.66 o 
  -8   0   2      152.19      161.78      6.30 o 
  -7   0   2     1875.71     1930.77     47.42 o 
  -6   0   2     7459.43     7144.48    253.37 o 
  -5   0   2      190.39      241.12      6.48 o 
  -4   0   2     3171.17     3183.41     80.39 o 
  -3   0   2    36343.69    21342.34   1181.70 o 
  -2   0   2     4077.78     3691.45     88.67 o 
  -1   0   2     5140.01     4933.06    130.77 o 
   0   0   2      349.06      357.76      7.47 o 
   1   0   2     2318.85     2291.89     46.90 o 
   2   0   2      850.90      995.83     19.52 o 
   3   0   2     2169.23     2124.48     58.57 o 
   4   0   2      167.74      218.41      6.81 o 
   5   0   2      157.02      209.03      8.57 o 
   6   0   2     2010.02     1862.44     66.77 o 
   7   0   2      722.54      707.49     26.52 o 
   8   0   2      156.58      150.57      7.28 o 
   9   0   2      490.29      494.84     21.88 o 
  10   0   2     2236.77     2243.81    151.13 o 
 -12   1   2      315.01      304.03      7.58 o 
 -11   1   2      165.30      166.66      6.01 o 
 -10   1   2      220.32      217.42      7.00 o 
  -9   1   2       28.99       33.14      2.71 o 
  -8   1   2       76.61       80.44      3.01 o 
  -7   1   2       53.77       57.00      1.74 o 
  -6   1   2     1838.52     1948.43     33.16 o 
  -5   1   2      116.23      114.69      2.40 o 
  -4   1   2      293.30      337.37      4.81 o 
  -3   1   2     3405.83     3275.02     50.13 o 
  -2   1   2     6086.91     5713.73    103.97 o 
  -1   1   2     3182.58     3154.46     45.87 o 
   0   1   2      635.08      624.86      7.54 o 
   1   1   2     1796.04     1773.09     26.79 o 
   2   1   2     3265.59     3312.44     63.35 o 
   3   1   2      984.11     1012.58     17.86 o 
   4   1   2      744.46      745.32     13.75 o 
   5   1   2      756.47      750.96     16.52 o 
   6   1   2      147.14      171.68      5.84 o 
   7   1   2        0.45        2.23      1.25 o 
   8   1   2       40.90       48.03      3.71 o 
   9   1   2       68.63       71.69      3.51 o 
  10   1   2       55.29       54.28      2.93 o 
 -12   2   2      500.55      498.45     12.54 o 
 -11   2   2      146.05      147.98      5.48 o 
 -10   2   2        4.58        5.37      1.65 o 
  -9   2   2     1641.59     1633.63     47.19 o 
  -8   2   2     2435.01     2419.16     66.96 o 
  -7   2   2      233.19      238.20      4.34 o 
  -6   2   2       22.92       20.01      1.09 o 
  -5   2   2     3221.24     3088.43     55.77 o 
  -4   2   2     3961.07     3989.22     70.45 o 
  -3   2   2       50.85       62.16      1.12 o 
  -2   2   2      411.73      426.96      3.73 o 
  -1   2   2      289.11      292.71      2.83 o 
   0   2   2       23.83       25.97      1.17 o 
   1   2   2      858.11      849.34     11.22 o 
   2   2   2       35.83       52.37      1.22 o 
   3   2   2       18.87       20.72      0.98 o 
   4   2   2     2463.37     2410.61     55.96 o 
   5   2   2     1248.46     1239.01     38.40 o 
   6   2   2      135.68      129.99      5.44 o 
   7   2   2      932.78      924.66     28.45 o 
   8   2   2     1032.33     1038.34     31.46 o 
   9   2   2      607.68      642.98     18.02 o 
 -12   3   2       49.91       59.25      2.93 o 
 -11   3   2        7.42       11.34      1.71 o 
 -10   3   2      333.31      330.06     10.47 o 
  -9   3   2     1298.27     1258.75     35.31 o 
  -8   3   2        4.30        8.57      2.86 o 
  -7   3   2     1111.55     1079.28     39.48 o 
  -6   3   2      511.50      513.87      9.14 o 
  -5   3   2      327.74      358.02      6.47 o 
  -4   3   2     2053.34     1957.06     30.42 o 
  -3   3   2     1026.49      995.07     12.67 o 
  -2   3   2      128.27      153.23      1.86 o 
  -1   3   2     1945.24     1965.37     26.89 o 
   0   3   2     5330.57     5049.94    101.38 o 
   1   3   2       10.56        7.50      0.49 o 
   2   3   2      137.51      153.41      2.94 o 
   3   3   2     2609.76     2533.28     48.60 o 
   4   3   2     2201.74     2107.53     45.64 o 
   5   3   2        8.37       11.69      2.00 o 
   6   3   2       76.44       79.39      8.08 o 
   7   3   2     1096.41     1064.37     31.27 o 
   8   3   2      179.12      178.61      6.43 o 
   9   3   2      293.10      287.48     13.18 o 
 -12   4   2      160.53      165.43      5.22 o 
 -11   4   2       76.32       73.45      3.27 o 
 -10   4   2      188.35      179.80      6.39 o 
  -9   4   2       97.61       89.85      5.02 o 
  -8   4   2     1105.01     1070.13     30.39 o 
  -7   4   2     1382.36     1344.26     43.44 o 
  -6   4   2       97.99       78.04      3.24 o 
  -5   4   2      562.20      556.79      9.76 o 
  -4   4   2     1208.57     1259.14     20.99 o 
  -3   4   2      423.76      408.69      5.20 o 
  -2   4   2      729.37      736.81      9.52 o 
  -1   4   2     1117.86     1252.38     19.32 o 
   0   4   2      140.59      200.86      3.62 o 
   1   4   2       19.42       35.20      1.14 o 
   2   4   2      160.13      194.41      3.52 o 
   3   4   2        1.28        2.07      0.75 o 
   4   4   2       77.05       70.13      9.51 o 
   5   4   2     1662.40     1676.91     50.63 o 
   6   4   2      156.54      158.83      7.25 o 
   7   4   2       83.74       88.19      5.27 o 
   8   4   2      940.63      907.22     27.92 o 
   9   4   2      540.55      543.55     13.75 o 
 -11   5   2      410.28      406.42     12.76 o 
 -10   5   2      132.70      130.09      5.91 o 
  -9   5   2      104.34      105.52      4.74 o 
  -8   5   2        1.78        1.42      1.35 o 
  -7   5   2      189.10      202.04      7.48 o 
  -6   5   2      610.88      568.36     16.10 o 
  -5   5   2     1007.18      977.26     21.87 o 
  -4   5   2        0.89        1.45      0.52 o 
  -3   5   2       43.40       45.56      1.59 o 
  -2   5   2     4533.08     4404.29     95.98 o 
  -1   5   2     2025.99     2000.02     36.17 o 
   0   5   2      121.72      112.72      2.38 o 
   1   5   2     2005.90     1973.67     44.78 o 
   2   5   2     2209.66     1996.16     54.24 o 
   3   5   2      145.19      138.35      6.60 o 
   4   5   2       82.94       82.58      8.42 o 
   5   5   2      729.93      699.93     21.23 o 
   6   5   2      589.06      545.83     18.13 o 
   7   5   2      427.66      407.21     13.52 o 
   8   5   2       11.82        7.13      1.44 o 
 -10   6   2      355.65      358.10      9.63 o 
  -9   6   2      523.54      518.86     15.68 o 
  -8   6   2       21.32       26.22      2.87 o 
  -7   6   2      655.66      621.17     19.46 o 
  -6   6   2      682.22      663.63     19.72 o 
  -5   6   2       17.53       20.06      3.15 o 
  -4   6   2      622.93      629.55     15.41 o 
  -3   6   2      933.74      917.74     22.55 o 
  -2   6   2       17.21       20.59      2.12 o 
  -1   6   2       44.24       43.66      2.71 o 
   0   6   2      125.22      129.61      5.07 o 
   1   6   2      264.30      234.26      8.00 o 
   2   6   2      330.54      318.79     11.50 o 
   3   6   2      440.79      461.09     15.74 o 
   4   6   2       11.21        8.20      2.48 o 
   5   6   2      102.22      101.87      5.76 o 
   6   6   2      900.99      865.13     27.22 o 
   7   6   2      313.06      288.34     10.42 o 
   8   6   2       30.89       33.23      3.43 o 
  -9   7   2      495.29      438.18     15.38 o 
  -8   7   2        5.96        5.88      1.87 o 
  -7   7   2       33.39       35.87      4.55 o 
  -6   7   2      233.92      235.39     14.42 o 
  -5   7   2       82.88       83.97      5.21 o 
  -4   7   2        6.07        3.32      1.39 o 
  -3   7   2       73.23       75.82      3.88 o 
  -2   7   2      263.49      266.19      8.98 o 
  -1   7   2        2.92        5.29      1.80 o 
   0   7   2      981.09      981.74     30.87 o 
   1   7   2      145.98      163.83      7.08 o 
   2   7   2        5.29        8.50      2.07 o 
   3   7   2     1028.16      931.78     30.47 o 
   4   7   2      256.24      258.00     10.31 o 
   5   7   2        1.13        2.08      1.42 o 
   6   7   2      118.19      108.83      4.55 o 
   7   7   2      153.48      156.99      7.07 o 
  -8   8   2      475.99      487.29     18.44 o 
  -7   8   2      109.72      111.76      7.82 o 
  -6   8   2       79.34       73.81      6.20 o 
  -5   8   2      384.10      364.57     15.63 o 
  -4   8   2      237.40      238.96     10.47 o 
  -3   8   2        5.84        5.40      1.72 o 
  -2   8   2      183.65      185.97      6.98 o 
  -1   8   2      452.12      437.21     14.01 o 
   0   8   2      104.41      100.72      6.14 o 
   1   8   2      338.89      339.89     12.44 o 
   2   8   2      201.40      188.35      9.38 o 
   3   8   2       39.06       49.56      3.93 o 
   4   8   2      978.46      901.82     27.22 o 
   5   8   2      232.86      220.10      8.93 o 
  -7   9   2       41.92       43.82      4.07 o 
  -6   9   2      154.64      143.88     12.83 o 
  -5   9   2       18.28        8.48      2.65 o 
  -4   9   2      251.86      250.00     15.58 o 
  -3   9   2      366.73      366.61     18.69 o 
  -2   9   2       19.03       22.91      3.35 o 
  -1   9   2      316.93      324.25     18.70 o 
   0   9   2      261.31      254.79     14.95 o 
   1   9   2      279.71      274.39     17.11 o 
   2   9   2       85.42       75.01      4.31 o 
   3   9   2      128.03      150.17      7.65 o 
   4   9   2      277.30      255.54      9.01 o 
  -4  10   2       15.11       10.99      3.18 o 
  -3  10   2      496.57      508.38     54.33 o 
  -2  10   2       87.52       78.08      5.90 o 
  -1  10   2      155.45      170.94     10.46 o 
   0  10   2      106.72      123.09      7.11 o 
   1  10   2      473.99      539.28     19.81 o 
 -13   1   3      177.71      176.01      5.12 o 
 -12   1   3       18.99       18.76      1.90 o 
 -11   1   3      185.30      186.35      7.02 o 
 -10   1   3      159.00      145.78      5.07 o 
  -9   1   3       81.82       82.25      3.27 o 
  -8   1   3      356.93      358.82      7.62 o 
  -7   1   3      606.15      666.79     10.57 o 
  -6   1   3        2.43        4.82      0.62 o 
  -5   1   3      179.71      189.17      2.94 o 
  -4   1   3        3.06        3.85      0.54 o 
  -3   1   3      269.92      272.81      2.55 o 
  -2   1   3     1653.71     1647.51     23.89 o 
  -1   1   3     3432.78     3335.92     59.84 o 
   0   1   3      275.13      276.43      3.31 o 
   1   1   3     2373.35     2372.13     42.89 o 
   2   1   3      206.92      257.37      5.00 o 
   3   1   3      906.59      878.92     18.28 o 
   4   1   3       97.69      105.41      4.09 o 
   5   1   3      315.68      316.30      9.83 o 
   6   1   3      247.89      236.18      7.89 o 
   7   1   3      133.09      129.69      5.25 o 
   8   1   3       55.33       57.80      3.72 o 
   9   1   3        0.80        0.55      1.27 o 
 -13   2   3        1.23        0.96      0.63 o 
 -12   2   3      236.25      219.99      6.69 o 
 -11   2   3       70.57       71.61      3.81 o 
 -10   2   3       12.05       12.32      1.91 o 
  -9   2   3       17.22       27.06      2.29 o 
  -8   2   3        0.54        1.64      0.97 o 
  -7   2   3       27.64       24.50      1.47 o 
  -6   2   3      821.19      877.37     15.75 o 
  -5   2   3      146.19      142.95      2.13 o 
  -4   2   3       32.44       34.40      0.94 o 
  -3   2   3     2548.46     2592.69     38.04 o 
  -2   2   3       35.29       46.38      1.10 o 
  -1   2   3      136.68      133.42      1.60 o 
   0   2   3      859.22      854.47     10.41 o 
   1   2   3      327.87      313.13      4.65 o 
   2   2   3      100.17       89.83      2.34 o 
   3   2   3       63.55       63.17      2.37 o 
   4   2   3      236.60      253.61      9.47 o 
   5   2   3       58.07       51.76      5.66 o 
   6   2   3       95.00       91.66      4.73 o 
   7   2   3       47.63       51.13      3.14 o 
   8   2   3       43.40       49.00      3.84 o 
 -12   3   3       43.39       43.49      2.42 o 
 -11   3   3        2.45        2.12      1.14 o 
 -10   3   3      161.17      163.36      6.05 o 
  -9   3   3      622.18      616.33     18.91 o 
  -8   3   3        7.67        8.41      1.50 o 
  -7   3   3        0.81        1.56      0.80 o 
  -6   3   3      407.20      424.90      8.16 o 
  -5   3   3      168.35      176.07      3.81 o 
  -4   3   3      305.05      322.64      4.18 o 
  -3   3   3      445.97      458.45      5.57 o 
  -2   3   3      401.96      450.40      4.79 o 
  -1   3   3     1988.54     2083.95     32.08 o 
   0   3   3      179.09      180.39      2.76 o 
   1   3   3       55.30       63.03      1.82 o 
   2   3   3       10.69        7.35      0.90 o 
   3   3   3      921.09      947.06     21.57 o 
   4   3   3     1482.82     1510.05     57.33 o 
   5   3   3      434.51      437.27     15.02 o 
   6   3   3       21.37       21.57      2.28 o 
   7   3   3     1125.42     1101.82     30.56 o 
   8   3   3       19.86       17.06      3.46 o 
 -12   4   3      157.59      150.58      4.86 o 
 -11   4   3      450.13      439.63     12.58 o 
 -10   4   3      147.41      138.10      5.43 o 
  -9   4   3      583.03      582.43     17.15 o 
  -8   4   3       88.26       91.27      5.20 o 
  -7   4   3      507.22      503.80     13.15 o 
  -6   4   3       40.56       38.50      2.00 o 
  -5   4   3     1011.34      943.79     15.48 o 
  -4   4   3      118.03      117.73      2.29 o 
  -3   4   3       20.73       24.21      0.98 o 
  -2   4   3      444.96      406.96      6.00 o 
  -1   4   3      668.05      647.47      9.51 o 
   0   4   3      676.54      657.13     11.08 o 
   1   4   3      123.08      130.40      2.95 o 
   2   4   3     2807.49     2587.15     60.94 o 
   3   4   3       74.97       79.46      4.08 o 
   4   4   3      893.58      888.51     30.00 o 
   5   4   3      217.06      224.70      9.54 o 
   6   4   3       40.10       43.31      3.46 o 
   7   4   3       42.91       44.24      5.52 o 
   8   4   3      231.69      239.45      7.81 o 
 -11   5   3       45.41       46.52      2.27 o 
 -10   5   3      472.24      473.92     13.72 o 
  -9   5   3       79.41       68.10      4.20 o 
  -8   5   3       22.39       18.60      2.59 o 
  -7   5   3        0.56        0.49      1.00 o 
  -6   5   3      123.79      125.67      6.07 o 
  -5   5   3      327.14      338.30      8.52 o 
  -4   5   3        1.51        0.89      0.60 o 
  -3   5   3       72.36       85.96      2.23 o 
  -2   5   3        8.36       12.21      0.89 o 
  -1   5   3       28.02       27.84      1.48 o 
   0   5   3       29.18       37.36      2.37 o 
   1   5   3        1.56        2.63      1.22 o 
   2   5   3      429.59      440.49     23.90 o 
   3   5   3      373.56      351.69     16.35 o 
   4   5   3        3.97        2.55      1.88 o 
   5   5   3      196.12      180.50     10.35 o 
   6   5   3      241.51      225.49      8.95 o 
   7   5   3       22.98       10.99      4.25 o 
 -11   6   3      149.07      142.75      5.31 o 
 -10   6   3       35.29       33.08      3.34 o 
  -9   6   3       31.65       30.08      2.99 o 
  -8   6   3       86.83       80.89      5.08 o 
  -7   6   3     1632.36     1558.48     59.12 o 
  -6   6   3       79.13       79.21      4.81 o 
  -5   6   3      270.23      268.52     13.03 o 
  -4   6   3     2611.97     2567.24     87.14 o 
  -3   6   3     2014.57     2033.33     58.75 o 
  -2   6   3       20.32       21.08      2.09 o 
  -1   6   3       57.07       62.70      4.44 o 
   0   6   3     1007.41      989.10     32.49 o 
   1   6   3     1077.62      984.01     35.78 o 
   2   6   3       36.77       43.76      5.15 o 
   3   6   3       73.36       80.98      6.22 o 
   4   6   3      511.50      480.87     18.54 o 
   5   6   3       55.67       57.72      5.11 o 
   6   6   3      157.98      160.89      8.73 o 
   7   6   3       21.41       27.68      2.40 o 
 -10   7   3        0.47        0.89      1.16 o 
  -9   7   3       30.31       16.86      2.14 o 
  -8   7   3      996.92      951.79     42.33 o 
  -7   7   3      307.07      314.79     16.41 o 
  -6   7   3      500.74      512.93     26.63 o 
  -5   7   3       23.21       25.99      3.17 o 
  -4   7   3     2017.21     2066.23     75.37 o 
  -3   7   3       53.08       56.68      3.86 o 
  -2   7   3     1362.70     1348.63     46.69 o 
  -1   7   3       56.67       68.73      4.90 o 
   0   7   3      139.14      128.77      7.85 o 
   1   7   3      500.44      537.29     20.90 o 
   2   7   3      594.13      531.78     21.05 o 
   3   7   3        1.17        3.90      2.38 o 
   4   7   3      163.81      183.54      8.85 o 
   5   7   3     1024.80     1020.28     30.87 o 
   6   7   3        3.83        3.81      1.88 o 
  -8   8   3      282.82      293.22     14.45 o 
  -7   8   3       31.85       34.55      5.06 o 
  -6   8   3       48.92       55.08      6.47 o 
  -5   8   3      505.36      519.04     20.96 o 
  -4   8   3       65.09       72.54      5.17 o 
  -3   8   3      196.07      200.78      9.30 o 
  -2   8   3      334.97      327.45     12.64 o 
  -1   8   3        8.60       13.60      2.71 o 
   0   8   3      183.64      160.87      8.31 o 
   1   8   3       28.33       29.18      3.71 o 
   2   8   3       94.44       98.89      7.00 o 
   3   8   3      183.69      183.12      9.13 o 
   4   8   3       71.49       63.98      4.27 o 
  -7   9   3       65.41       68.49     12.52 o 
  -6   9   3     1317.34     1338.59    144.77 o 
  -5   9   3       11.53        8.69      4.63 o 
  -4   9   3      125.93      131.53      9.06 o 
  -3   9   3       46.16       48.14      4.66 o 
  -2   9   3       84.51       82.93      5.35 o 
  -1   9   3      409.31      419.68     15.60 o 
   0   9   3      376.85      371.65     13.84 o 
   1   9   3       33.70       35.81      5.41 o 
   2   9   3      127.28      141.18      6.54 o 
   3   9   3     1383.38     1399.85     41.75 o 
  -3  10   3       57.14       74.74     18.10 o 
  -2  10   3     1259.64     1390.59     72.08 o 
  -1  10   3      497.21      536.61     19.08 o 
 -13   0   4      842.02      810.58     61.69 o 
 -12   0   4      116.30      119.03      6.59 o 
 -11   0   4        2.87        3.78      1.78 o 
 -10   0   4       55.35       64.09      4.03 o 
  -9   0   4     1578.40     1563.22     54.97 o 
  -8   0   4       32.33       39.34      3.30 o 
  -7   0   4     3281.21     3251.43     95.83 o 
  -6   0   4     1589.73     1641.88     41.07 o 
  -5   0   4      174.30      199.97      5.75 o 
  -4   0   4     4388.80     4165.54    105.44 o 
  -3   0   4     2262.59     2169.52     53.65 o 
  -2   0   4      167.14      173.16      8.46 o 
  -1   0   4       16.39        9.37      1.25 o 
   0   0   4     3438.18     3213.93     82.70 o 
   1   0   4     1628.23     1700.93     69.40 o 
   2   0   4        3.64        1.25      2.47 o 
   3   0   4     1933.43     1919.89    118.89 o 
   4   0   4     1472.04     1573.35     99.03 o 
   5   0   4      190.46      181.91     17.21 o 
   6   0   4        4.18       12.57      6.16 o 
   7   0   4     1942.78     1848.01    163.41 o 
   8   0   4        2.23        2.88      2.52 o 
 -13   1   4        1.87        0.93      0.74 o 
 -12   1   4      174.22      173.10      6.07 o 
 -11   1   4      181.16      176.47      6.15 o 
 -10   1   4        2.55        3.22      1.11 o 
  -9   1   4     1939.00     1974.93     50.75 o 
  -8   1   4     1375.97     1306.73     28.14 o 
  -7   1   4       38.67       54.83      1.72 o 
  -6   1   4     1411.89     1346.37     25.56 o 
  -5   1   4     4314.63     4148.91     83.29 o 
  -4   1   4     1744.59     1720.58     30.93 o 
  -3   1   4      139.75      134.52      2.15 o 
  -2   1   4      193.28      177.52      2.23 o 
  -1   1   4     2189.47     2245.77     36.42 o 
   0   1   4      322.54      339.58     10.26 o 
   1   1   4       61.60       65.92      2.27 o 
   2   1   4      111.38      115.77      5.55 o 
   3   1   4        6.52        8.14      1.82 o 
   4   1   4      673.79      675.47     26.88 o 
   5   1   4      114.98      133.36     10.44 o 
   6   1   4       13.91       16.24      3.75 o 
   7   1   4      470.78      463.20     28.43 o 
   8   1   4      764.79      822.80     34.08 o 
 -13   2   4        6.38        3.66      1.11 o 
 -12   2   4      686.68      653.14     16.28 o 
 -11   2   4     1846.80     1716.03     49.75 o 
 -10   2   4      415.36      404.26     12.04 o 
  -9   2   4      159.56      165.97      6.26 o 
  -8   2   4      407.71      412.09     10.13 o 
  -7   2   4     1628.65     1664.50     44.64 o 
  -6   2   4      117.51      110.13      2.55 o 
  -5   2   4        5.00        2.31      0.45 o 
  -4   2   4       56.83       68.70      1.30 o 
  -3   2   4      311.76      321.75      3.86 o 
  -2   2   4     1214.84     1122.02     18.07 o 
  -1   2   4      652.72      683.01      9.92 o 
   0   2   4       15.52       18.09      1.04 o 
   1   2   4     3560.63     3222.62     74.77 o 
   2   2   4     2442.69     2402.26     90.63 o 
   3   2   4       28.89       36.50      4.97 o 
   4   2   4      560.73      606.11     23.40 o 
   5   2   4     1344.03     1370.06     44.82 o 
   6   2   4      623.97      641.37     19.17 o 
   7   2   4        1.46        1.94      1.80 o 
 -13   3   4       45.64       48.24      2.39 o 
 -12   3   4      158.52      148.89      4.66 o 
 -11   3   4       83.46       81.48      4.85 o 
 -10   3   4     2266.70     2225.03     76.47 o 
  -9   3   4       23.77       29.86      3.00 o 
  -8   3   4       24.34       34.98      2.91 o 
  -7   3   4     1881.71     1780.33     48.59 o 
  -6   3   4     1747.21     1649.38     45.57 o 
  -5   3   4        3.88        5.69      0.77 o 
  -4   3   4      491.52      491.87      7.86 o 
  -3   3   4     2869.63     2720.33     57.70 o 
  -2   3   4        5.99       18.51      1.07 o 
  -1   3   4      294.39      310.09      5.70 o 
   0   3   4      353.39      353.35      7.16 o 
   1   3   4     1004.61      962.48     21.70 o 
   2   3   4      367.29      371.79     12.32 o 
   3   3   4     1811.29     1776.73     64.61 o 
   4   3   4      161.72      174.32      8.61 o 
   5   3   4        3.93        5.86      1.88 o 
   6   3   4     1584.76     1610.29     50.49 o 
   7   3   4      202.49      211.18      9.36 o 
 -12   4   4       38.76       43.18      2.35 o 
 -11   4   4      190.28      193.74      7.14 o 
 -10   4   4      253.92      248.97      9.13 o 
  -9   4   4       10.95       10.44      2.26 o 
  -8   4   4        5.60        5.04      1.90 o 
  -7   4   4       13.70       23.44      2.65 o 
  -6   4   4       29.36       28.23      2.47 o 
  -5   4   4      147.15      152.34      4.77 o 
  -4   4   4       21.25       12.88      1.07 o 
  -3   4   4      626.01      648.25     12.97 o 
  -2   4   4      874.91      911.65     16.82 o 
  -1   4   4      542.73      519.84     12.54 o 
   0   4   4      392.67      382.28     11.99 o 
   1   4   4       79.53       78.53      8.45 o 
   2   4   4     2321.12     2266.39     77.74 o 
   3   4   4     1146.23     1145.35     70.89 o 
   4   4   4       85.38       85.00      6.36 o 
   5   4   4      279.88      282.25     10.38 o 
   6   4   4      422.50      419.06     12.98 o 
 -12   5   4      130.32      139.11      4.18 o 
 -11   5   4      158.97      158.81      5.38 o 
 -10   5   4       28.40       28.10      3.16 o 
  -9   5   4      439.25      407.30     17.52 o 
  -8   5   4      932.66      895.20     31.50 o 
  -7   5   4      454.14      461.56     15.90 o 
  -6   5   4       23.39       25.70      2.70 o 
  -5   5   4     2224.84     2223.65     72.99 o 
  -4   5   4     2529.27     2561.33     82.39 o 
  -3   5   4       48.23       61.35      3.51 o 
  -2   5   4      738.81      742.28     20.90 o 
  -1   5   4     1518.28     1484.19     43.97 o 
   0   5   4      121.47      122.61      5.66 o 
   1   5   4        1.63        4.47      2.76 o 
   2   5   4       20.16       18.61      3.55 o 
   3   5   4      304.57      318.45     14.47 o 
   4   5   4      499.51      515.33     23.50 o 
   5   5   4      260.68      260.56     11.34 o 
   6   5   4      173.95      174.02      9.71 o 
 -11   6   4       11.92        7.71      1.23 o 
 -10   6   4      225.47      236.50      9.91 o 
  -9   6   4      380.46      397.23     15.14 o 
  -8   6   4      143.09      143.76      8.20 o 
  -7   6   4       15.44       18.14      2.81 o 
  -6   6   4      551.70      563.11     22.67 o 
  -5   6   4       50.92       55.12      3.98 o 
  -4   6   4      766.40      806.30     26.22 o 
  -3   6   4      116.64      125.47      5.58 o 
  -2   6   4       37.08       34.50      3.25 o 
  -1   6   4      345.75      346.35     11.69 o 
   0   6   4     1676.90     1598.85     62.63 o 
   1   6   4      133.02      142.35     10.08 o 
   2   6   4       12.47       17.77      3.24 o 
   3   6   4     1121.27     1140.30     42.74 o 
   4   6   4      423.66      417.87     17.16 o 
   5   6   4        2.84        0.20      1.05 o 
 -10   7   4      272.92      276.09      9.56 o 
  -9   7   4        1.59        4.11      1.63 o 
  -8   7   4      207.69      205.98      9.52 o 
  -7   7   4      104.27      111.43      6.01 o 
  -6   7   4      181.07      181.66      9.90 o 
  -5   7   4      255.09      265.72     10.58 o 
  -4   7   4        1.16        2.23      1.52 o 
  -3   7   4      461.14      485.79     18.93 o 
  -2   7   4       15.01       17.91      2.81 o 
  -1   7   4      106.33      120.13      7.39 o 
   0   7   4      176.23      168.01      9.35 o 
   1   7   4       14.38       27.70      4.60 o 
   2   7   4      206.12      214.51     10.74 o 
   3   7   4       83.77       90.55      5.80 o 
   4   7   4        2.38        0.19      1.20 o 
  -9   8   4       10.65        4.30      1.63 o 
  -8   8   4      138.26      134.26      6.22 o 
  -7   8   4      106.40      115.59      6.88 o 
  -6   8   4      202.14      209.72     13.42 o 
  -5   8   4       28.93       34.63      3.32 o 
  -4   8   4      320.79      338.28     12.18 o 
  -3   8   4      113.82      137.15     12.21 o 
  -2   8   4     1314.66     1300.80     46.05 o 
  -1   8   4        0.38        3.04      2.12 o 
   0   8   4       66.50       63.74      5.06 o 
   1   8   4     1048.37     1023.96     39.00 o 
   2   8   4      687.52      698.54     23.49 o 
   3   8   4        3.61        1.23      1.08 o 
  -7   9   4      114.62      115.23      7.97 o 
  -6   9   4      328.86      315.48     19.86 o 
  -5   9   4      134.98      146.52      7.27 o 
  -4   9   4      222.63      222.68     15.59 o 
  -3   9   4      114.24      117.70      7.01 o 
  -2   9   4      294.13      328.22     12.66 o 
  -1   9   4      110.55      107.42      5.71 o 
   0   9   4       25.45       17.47      2.79 o 
   1   9   4      113.65      111.62      5.91 o 
 -13   1   5       46.02       49.19      3.99 o 
 -12   1   5      102.44      107.13      5.88 o 
 -11   1   5      131.22      134.86      6.20 o 
 -10   1   5      209.56      221.68      9.57 o 
  -9   1   5      347.29      363.22     13.90 o 
  -8   1   5        2.25        1.48      1.27 o 
  -7   1   5      218.86      199.01      5.29 o 
  -6   1   5      240.34      238.42      5.18 o 
  -5   1   5     2978.44     2902.39     68.35 o 
  -4   1   5      405.06      414.14      7.39 o 
  -3   1   5      369.96      365.13      6.13 o 
  -2   1   5     1927.04     1922.42     37.44 o 
  -1   1   5      184.25      163.04      4.22 o 
   0   1   5      539.05      534.64     15.61 o 
   1   1   5        0.45        2.93      2.30 o 
   2   1   5      610.27      583.35     32.57 o 
   3   1   5       70.04       73.73      9.78 o 
   4   1   5      174.56      197.56     14.16 o 
   5   1   5       89.44       91.53      7.88 o 
   6   1   5        3.06        4.18      2.15 o 
 -13   2   5        4.88        1.36      0.70 o 
 -12   2   5       47.51       42.21      2.86 o 
 -11   2   5       41.27       42.26      2.87 o 
 -10   2   5       27.13       28.48      3.42 o 
  -9   2   5      286.48      309.49     12.98 o 
  -8   2   5        0.65        2.15      1.60 o 
  -7   2   5       25.77       32.22      2.52 o 
  -6   2   5      640.58      649.97     17.26 o 
  -5   2   5       16.65       20.29      1.63 o 
  -4   2   5      133.40      127.02      3.70 o 
  -3   2   5      296.54      290.02      5.00 o 
  -2   2   5       47.06       48.14      2.55 o 
  -1   2   5       46.71       42.57      2.08 o 
   0   2   5       36.17       38.04      3.05 o 
   1   2   5        7.15       16.73      3.36 o 
   2   2   5       15.42       11.17      4.43 o 
   3   2   5       65.04       71.63      6.56 o 
   4   2   5        4.19        5.44      3.46 o 
   5   2   5      118.93      128.20      9.17 o 
   6   2   5      162.50      182.32      9.34 o 
 -13   3   5       78.55       77.14      3.91 o 
 -12   3   5       83.77       81.87      3.88 o 
 -11   3   5        0.56        2.44      1.50 o 
 -10   3   5       14.24       13.52      2.09 o 
  -9   3   5       45.61       50.43      3.84 o 
  -8   3   5       50.53       59.66      4.62 o 
  -7   3   5      228.50      244.32      8.98 o 
  -6   3   5        0.07        1.61      1.40 o 
  -5   3   5      431.21      437.71     25.01 o 
  -4   3   5      464.90      494.29     10.89 o 
  -3   3   5      226.49      230.15      5.87 o 
  -2   3   5        1.74        5.12      1.41 o 
  -1   3   5       38.28       34.86      2.60 o 
   0   3   5       96.54       94.18      5.00 o 
   1   3   5     1368.25     1373.72     60.59 o 
   2   3   5      109.33      103.87      7.15 o 
   3   3   5      136.19      120.75      8.11 o 
   4   3   5      355.13      375.31     15.36 o 
   5   3   5       16.33       12.70      3.58 o 
   6   3   5        4.86        3.99      1.51 o 
 -12   4   5      419.23      418.08     11.66 o 
 -11   4   5      533.76      517.19     15.45 o 
 -10   4   5      120.92      118.00      7.72 o 
  -9   4   5        0.04        0.43      1.35 o 
  -8   4   5     1073.04     1117.10     37.99 o 
  -7   4   5        1.74        4.13      1.74 o 
  -6   4   5       99.40       92.21      4.51 o 
  -5   4   5       97.99       95.55      6.44 o 
  -4   4   5      468.54      453.27     14.92 o 
  -3   4   5      555.52      561.08     18.15 o 
  -2   4   5     1012.89     1078.52     36.40 o 
  -1   4   5     1200.27     1232.05     47.10 o 
   0   4   5       37.03       42.29      5.71 o 
   1   4   5     2207.44     2224.16     98.67 o 
   2   4   5       13.58       10.58      3.17 o 
   3   4   5       16.34       19.74      3.77 o 
   4   4   5      172.57      172.03     12.09 o 
   5   4   5      815.25      794.33     24.56 o 
 -12   5   5       19.88       12.87      1.88 o 
 -11   5   5        0.52        1.69      1.18 o 
 -10   5   5      159.46      166.96     10.99 o 
  -9   5   5       59.11       63.67      4.59 o 
  -8   5   5       58.58       63.04      4.84 o 
  -7   5   5       48.29       54.42      4.29 o 
  -6   5   5      346.59      353.15     13.16 o 
  -5   5   5      222.80      224.18      8.54 o 
  -4   5   5      398.06      399.79     12.14 o 
  -3   5   5      141.52      156.49      7.29 o 
  -2   5   5        4.99        8.92      1.99 o 
  -1   5   5      691.89      719.30     24.88 o 
   0   5   5      690.72      730.62     30.30 o 
   1   5   5       12.02       14.04      2.61 o 
   2   5   5       22.95       28.47      4.55 o 
   3   5   5       95.23       87.38      6.80 o 
   4   5   5       89.05       88.58      5.47 o 
   5   5   5        0.23        0.71      2.00 o 
 -11   6   5        0.23        0.00      0.72 o 
 -10   6   5     1104.52     1115.54     39.21 o 
  -9   6   5      167.00      165.75      7.67 o 
  -8   6   5      452.73      447.15     17.35 o 
  -7   6   5      820.34      831.02     28.92 o 
  -6   6   5     1281.07     1283.48     43.96 o 
  -5   6   5        0.27        3.11      1.45 o 
  -4   6   5      127.61      120.98      7.05 o 
  -3   6   5      204.36      217.90      8.85 o 
  -2   6   5      970.20      935.90     29.86 o 
  -1   6   5      277.56      289.12     11.33 o 
   0   6   5      112.43      104.25      6.23 o 
   1   6   5      380.17      381.53     16.12 o 
   2   6   5       89.64       91.53      6.49 o 
   3   6   5      529.94      546.70     25.71 o 
   4   6   5        0.48        2.43      1.68 o 
 -10   7   5       71.83       75.64      3.23 o 
  -9   7   5      254.33      264.39     10.32 o 
  -8   7   5      219.52      222.28     10.55 o 
  -7   7   5      224.76      239.16      9.63 o 
  -6   7   5       50.31       52.42      4.68 o 
  -5   7   5     1400.68     1395.43     46.31 o 
  -4   7   5       96.31       95.97      9.10 o 
  -3   7   5        1.65        2.70      1.66 o 
  -2   7   5      456.46      492.02     22.43 o 
  -1   7   5      587.38      577.24     21.78 o 
   0   7   5       34.99       29.49      3.82 o 
   1   7   5       43.90       51.69      4.74 o 
   2   7   5      640.72      636.23     33.25 o 
   3   7   5       15.37        8.34      3.15 o 
  -8   8   5      203.74      227.95     10.51 o 
  -7   8   5      110.57      124.05      8.65 o 
  -6   8   5      172.01      193.78      9.42 o 
  -5   8   5       55.50       58.20      4.66 o 
  -4   8   5       43.93       50.56      4.64 o 
  -3   8   5        3.87        3.63      2.13 o 
  -2   8   5       19.23       13.39      2.58 o 
  -1   8   5       51.05       46.60      9.12 o 
   0   8   5       19.99       24.07      4.55 o 
   1   8   5      249.60      236.49     14.72 o 
  -5   9   5       10.38        9.22      1.84 o 
  -4   9   5      359.76      379.39     20.20 o 
  -3   9   5      555.41      552.65     19.65 o 
  -2   9   5        0.14        0.10      0.98 o 
  -1   9   5       15.29       11.55      2.60 o 
 -13   0   6       76.09       69.58      9.19 o 
 -12   0   6       54.86       57.84      5.93 o 
 -11   0   6      180.82      176.29     10.22 o 
 -10   0   6     1795.21     1900.19    110.39 o 
  -9   0   6       11.80       11.05      3.33 o 
  -8   0   6      117.97      117.35      7.82 o 
  -7   0   6     2519.53     2513.77    111.28 o 
  -6   0   6     2356.01     2269.98     80.78 o 
  -5   0   6      406.81      427.26     11.11 o 
  -4   0   6      329.21      289.32     10.09 o 
  -3   0   6     2901.76     2489.65     90.71 o 
  -2   0   6     1008.30      981.14     53.07 o 
  -1   0   6        0.25       -0.85      2.66 o 
   0   0   6      743.07      743.19     75.84 o 
   1   0   6      914.00      862.31    104.67 o 
   2   0   6      271.20      234.16     27.30 o 
   3   0   6      475.21      422.81     33.42 o 
   4   0   6      689.98      714.23     44.57 o 
   5   0   6       10.53        9.33      4.73 o 
 -13   1   6        4.07        5.64      1.25 o 
 -12   1   6      578.32      580.27     18.50 o 
 -11   1   6     1031.49     1017.00     33.98 o 
 -10   1   6       19.81       19.85      3.28 o 
  -9   1   6       42.61       44.90      4.61 o 
  -8   1   6      988.58     1033.65     34.93 o 
  -7   1   6      355.25      362.77     13.61 o 
  -6   1   6       80.88       86.20      3.86 o 
  -5   1   6      464.92      458.82      9.65 o 
  -4   1   6      110.95      110.36      2.87 o 
  -3   1   6       21.51       28.54      1.38 o 
  -2   1   6     1313.83     1184.70     38.43 o 
  -1   1   6      292.18      293.80     16.09 o 
   0   1   6       81.66       90.93      8.40 o 
   1   1   6     1521.10     1435.02     66.15 o 
   2   1   6      615.12      602.34     33.06 o 
   3   1   6       44.92       81.53      9.74 o 
   4   1   6      428.87      448.27     21.55 o 
   5   1   6      730.79      746.76     27.33 o 
 -13   2   6      135.93      128.34      5.12 o 
 -12   2   6      495.73      484.13     14.84 o 
 -11   2   6      114.39      116.29      6.71 o 
 -10   2   6      151.50      153.65      9.03 o 
  -9   2   6      321.29      345.40     15.49 o 
  -8   2   6      247.91      246.72     11.96 o 
  -7   2   6      342.91      352.26     13.48 o 
  -6   2   6      513.07      520.01     18.39 o 
  -5   2   6      720.89      671.80     23.59 o 
  -4   2   6      437.84      418.18     16.54 o 
  -3   2   6       85.42       85.61      6.21 o 
  -2   2   6     1264.67     1142.64     35.66 o 
  -1   2   6     1745.30     1617.48     57.02 o 
   0   2   6      165.31      166.89     11.80 o 
   1   2   6       76.73       75.43     10.24 o 
   2   2   6      254.98      277.38     19.61 o 
   3   2   6      196.31      207.99     17.20 o 
   4   2   6      436.94      422.10     19.82 o 
   5   2   6      199.37      211.16      9.98 o 
 -13   3   6     1832.74     1754.17     67.06 o 
 -12   3   6      218.45      223.54      9.54 o 
 -11   3   6       32.89       29.62      3.79 o 
 -10   3   6      638.52      640.54     30.09 o 
  -9   3   6     1076.98     1101.88     43.33 o 
  -8   3   6        4.48        3.13      2.47 o 
  -7   3   6       11.64       11.82      2.58 o 
  -6   3   6      703.92      680.96     29.18 o 
  -5   3   6        2.05        4.65      1.80 o 
  -4   3   6     1195.84     1151.40     57.28 o 
  -3   3   6      193.93      196.37      9.93 o 
  -2   3   6      258.61      261.19     12.59 o 
  -1   3   6      705.84      717.24     30.34 o 
   0   3   6     4114.97     3901.23    188.96 o 
   1   3   6       16.95       10.39      4.71 o 
   2   3   6        9.75       14.65      3.16 o 
   3   3   6     2034.74     2077.08     95.81 o 
   4   3   6      642.33      689.37     28.39 o 
   5   3   6       89.21       97.43      6.22 o 
 -12   4   6       70.28       67.91      4.66 o 
 -11   4   6       40.62       44.50      3.90 o 
 -10   4   6      150.00      159.23      9.95 o 
  -9   4   6      255.03      259.04     13.94 o 
  -8   4   6      546.29      550.79     22.55 o 
  -7   4   6      436.80      425.59     16.98 o 
  -6   4   6      640.03      608.49     26.84 o 
  -5   4   6      685.90      642.54     58.96 o 
  -4   4   6      808.32      756.63     40.08 o 
  -3   4   6      753.41      755.25     27.71 o 
  -2   4   6       19.92       18.57      3.20 o 
  -1   4   6      672.02      672.61     27.25 o 
   0   4   6      881.13      904.71     43.06 o 
   1   4   6       34.13       36.14      4.63 o 
   2   4   6        5.26        4.76      2.23 o 
   3   4   6        0.44        0.43      1.25 o 
   4   4   6       33.30       35.70      9.29 o 
 -12   5   6      178.27      186.18      7.74 o 
 -11   5   6      123.30      125.68      7.91 o 
 -10   5   6      178.91      183.81     10.76 o 
  -9   5   6        6.25        7.91      2.68 o 
  -8   5   6      248.43      252.71     12.43 o 
  -7   5   6      620.37      664.36     27.65 o 
  -6   5   6      379.47      405.66     17.22 o 
  -5   5   6        0.77        4.96      2.36 o 
  -4   5   6      128.95      133.44      9.82 o 
  -3   5   6       75.46       77.17      5.96 o 
  -2   5   6      125.59      136.48     13.47 o 
  -1   5   6      190.10      199.46     11.55 o 
   0   5   6        0.34        0.14      1.42 o 
   1   5   6      544.59      570.26     29.41 o 
   2   5   6      579.55      593.94     24.73 o 
   3   5   6       36.68       40.32      4.44 o 
 -11   6   6      312.46      321.23     12.47 o 
 -10   6   6      307.48      304.83     19.95 o 
  -9   6   6       93.79       94.04      6.43 o 
  -8   6   6       35.13       41.33      4.68 o 
  -7   6   6      955.65      980.67     37.43 o 
  -6   6   6      635.99      648.51     25.95 o 
  -5   6   6        2.73        5.57      2.83 o 
  -4   6   6       13.80       17.93      3.49 o 
  -3   6   6     1273.39     1222.76     49.50 o 
  -2   6   6      374.55      402.72     18.54 o 
  -1   6   6       94.12       96.17      7.30 o 
   0   6   6      342.70      361.76     15.52 o 
   1   6   6      182.14      181.06     11.00 o 
   2   6   6      136.69      131.98      7.68 o 
  -9   7   6      149.40      156.94     12.86 o 
  -8   7   6       91.11      107.34      7.58 o 
  -7   7   6        4.87        4.06      1.98 o 
  -6   7   6      158.55      176.81     10.79 o 
  -5   7   6       11.06        7.72      2.86 o 
  -4   7   6      243.72      247.91     23.35 o 
  -3   7   6        1.41        3.19      2.14 o 
  -2   7   6       35.77       28.35      5.64 o 
  -1   7   6      398.44      410.92     30.63 o 
   0   7   6      488.52      505.58     39.47 o 
   1   7   6       74.77       71.37      6.09 o 
  -8   8   6      425.27      507.31     29.43 o 
  -7   8   6       70.36       74.42      5.85 o 
  -6   8   6        1.77        2.19      2.40 o 
  -5   8   6     1153.08     1211.31     87.83 o 
  -4   8   6      126.57      137.07     10.80 o 
  -3   8   6      128.99      119.60     13.50 o 
  -2   8   6      302.85      295.17     19.48 o 
  -1   8   6      490.60      466.41     37.80 o 
 -13   1   7        0.91        0.96      0.96 o 
 -12   1   7      186.70      193.87      7.64 o 
 -11   1   7      139.55      143.84      8.31 o 
 -10   1   7      231.49      233.57     12.03 o 
  -9   1   7        3.79        6.08      2.69 o 
  -8   1   7     1577.59     1622.23     65.80 o 
  -7   1   7        0.85        1.16      1.68 o 
  -6   1   7      316.04      310.40     12.54 o 
  -5   1   7      454.77      431.96     22.00 o 
  -4   1   7      559.18      500.94     32.03 o 
  -3   1   7       25.48       24.64      4.66 o 
  -2   1   7       53.19       56.42      6.28 o 
  -1   1   7      545.85      530.82     26.71 o 
   0   1   7        0.05        1.24      2.72 o 
   1   1   7      178.99      194.25     17.12 o 
   2   1   7      148.91      131.36     11.91 o 
   3   1   7      120.94      156.81     10.43 o 
   4   1   7      109.49      122.28      6.55 o 
 -13   2   7       49.08       33.64      3.25 o 
 -12   2   7        7.17        6.60      1.86 o 
 -11   2   7        0.55        1.88      1.76 o 
 -10   2   7       44.63       49.21      5.12 o 
  -9   2   7       88.70       97.89      7.84 o 
  -8   2   7       21.48       25.41      3.72 o 
  -7   2   7      254.28      267.75     12.10 o 
  -6   2   7       68.65       66.32      5.56 o 
  -5   2   7       12.07       13.50      2.71 o 
  -4   2   7      236.78      221.99     16.77 o 
  -3   2   7       27.47       27.09      5.22 o 
  -2   2   7       12.18       11.98      6.04 o 
  -1   2   7       64.12       58.66      7.07 o 
   0   2   7       25.93       37.30      6.71 o 
   1   2   7       22.90       23.90      6.11 o 
   2   2   7      152.18      191.84     15.38 o 
   3   2   7       89.83      129.05      9.22 o 
 -13   3   7        0.44        0.44      0.92 o 
 -12   3   7        2.46        3.06      1.44 o 
 -11   3   7        4.40        3.26      1.91 o 
 -10   3   7      151.28      159.08     10.12 o 
  -9   3   7      110.85      113.09      8.15 o 
  -8   3   7      181.14      195.48     11.08 o 
  -7   3   7       76.80       78.92      6.30 o 
  -6   3   7       99.89      105.94      7.18 o 
  -5   3   7       12.49       12.27      3.07 o 
  -4   3   7       44.69       42.91      6.58 o 
  -3   3   7       43.04       41.20      4.58 o 
  -2   3   7      201.23      203.50     17.26 o 
  -1   3   7       60.10       77.03     12.98 o 
   0   3   7      245.43      283.89     22.01 o 
   1   3   7        0.56        4.07      3.83 o 
   2   3   7       47.20       45.67      9.38 o 
   3   3   7       21.00       13.96      3.34 o 
 -12   4   7       67.23       61.83      3.43 o 
 -11   4   7      497.40      540.64     26.29 o 
 -10   4   7       46.26       60.83      5.57 o 
  -9   4   7      123.64      125.42      8.50 o 
  -8   4   7        0.08       -0.12      1.60 o 
  -7   4   7      238.04      227.90     11.38 o 
  -6   4   7      132.52      123.13     10.18 o 
  -5   4   7     1049.99     1055.80     48.53 o 
  -4   4   7      327.83      338.62     17.97 o 
  -3   4   7       30.28       34.07      5.82 o 
  -2   4   7     1680.21     1705.02     69.24 o 
  -1   4   7      245.13      259.36     13.46 o 
   0   4   7       72.02       79.99      7.57 o 
   1   4   7       18.58       21.36      5.55 o 
   2   4   7      876.45      970.34     45.04 o 
 -11   5   7        0.49        1.74      1.41 o 
 -10   5   7       24.36       32.86      3.94 o 
  -9   5   7      211.63      235.16     12.55 o 
  -8   5   7      140.48      149.44      8.76 o 
  -7   5   7      339.19      354.98     17.26 o 
  -6   5   7      109.11      129.07      8.81 o 
  -5   5   7       89.28       93.12      8.07 o 
  -4   5   7      205.26      202.78     11.86 o 
  -3   5   7      491.64      489.93     44.96 o 
  -2   5   7       10.37       11.68      3.10 o 
  -1   5   7       39.52       40.09      5.34 o 
   0   5   7       38.41       50.16      6.88 o 
   1   5   7       47.42       22.22      9.67 o 
   2   5   7        3.61        1.64      2.59 o 
 -10   6   7        4.82        3.26      1.92 o 
  -9   6   7      257.40      266.48     11.50 o 
  -8   6   7       15.29       14.79      4.51 o 
  -7   6   7      770.59      789.77     30.87 o 
  -6   6   7      176.57      175.28     11.22 o 
  -5   6   7      425.24      409.14     30.78 o 
  -4   6   7      400.12      413.31     21.34 o 
  -3   6   7      902.28      896.47     85.61 o 
  -2   6   7       65.00       62.00      5.22 o 
  -1   6   7       22.92        9.77      4.54 o 
   0   6   7      613.78      661.45     28.44 o 
   1   6   7       66.18       49.89     22.43 o 
  -9   7   7       66.83       71.97      5.35 o 
  -8   7   7      802.87      839.11     46.10 o 
  -7   7   7       52.92       58.55      5.49 o 
  -6   7   7       15.04       10.96      2.94 o 
  -5   7   7      255.65      281.23     18.91 o 
  -4   7   7      203.81      232.03     21.83 o 
  -3   7   7        8.20        7.02      2.44 o 
  -2   7   7       15.22        6.54      1.91 o 
  -1   7   7      137.37      146.04     12.87 o 
 -13   0   8      630.78      670.03     37.87 o 
 -12   0   8       11.81       14.39      6.43 o 
 -11   0   8       73.50       82.25     11.16 o 
 -10   0   8      905.90      895.72     81.13 o 
  -9   0   8     1007.73     1017.60     82.80 o 
  -8   0   8        0.12       -0.05      2.03 o 
  -7   0   8        6.54        8.08      3.55 o 
  -6   0   8     1299.18     1045.85     96.57 o 
  -5   0   8      130.63      123.49     14.21 o 
  -4   0   8      303.13      269.68     24.97 o 
  -3   0   8       22.89       18.21      6.33 o 
  -2   0   8      198.10      201.98     21.08 o 
  -1   0   8      291.43      289.13     31.12 o 
   0   0   8     1176.58     1101.88     77.40 o 
   1   0   8       60.63       34.98     13.31 o 
   2   0   8        7.86        7.26      4.73 o 
 -13   1   8       56.43       54.23      3.49 o 
 -12   1   8      139.66      145.11      8.28 o 
 -11   1   8       16.79       12.19      3.28 o 
 -10   1   8        2.65        1.67      1.90 o 
  -9   1   8      294.91      304.96     16.41 o 
  -8   1   8     1170.50     1069.95     50.88 o 
  -7   1   8      193.63      204.09     14.70 o 
  -6   1   8        1.51        4.43      3.12 o 
  -5   1   8     1260.73     1098.78     67.28 o 
  -4   1   8      962.98      824.13     42.76 o 
  -3   1   8       32.12       21.83      4.40 o 
  -2   1   8      741.49      696.32     41.22 o 
  -1   1   8      502.16      471.08     39.75 o 
   0   1   8        1.46        2.47      3.47 o 
   1   1   8       41.69       31.52      6.67 o 
   2   1   8      136.67      142.09      8.43 o 
 -13   2   8        5.28        3.53      1.59 o 
 -12   2   8      271.88      287.44     10.68 o 
 -11   2   8      181.18      215.07     10.78 o 
 -10   2   8      169.13      181.29     12.03 o 
  -9   2   8      219.70      219.57     12.72 o 
  -8   2   8      228.46      223.76     11.48 o 
  -7   2   8      108.60      107.04      7.09 o 
  -6   2   8      516.12      491.90     31.44 o 
  -5   2   8       13.08       12.20      5.12 o 
  -4   2   8      545.98      474.58     87.61 o 
  -3   2   8      490.70      493.94     45.84 o 
  -2   2   8     1340.37     1417.05     97.79 o 
  -1   2   8      138.20      146.50     14.79 o 
   0   2   8       10.69       11.18      4.75 o 
   1   2   8      748.76      800.31     35.33 o 
   2   2   8      977.83     1049.73     66.24 o 
 -12   3   8      240.75      240.46      8.69 o 
 -11   3   8        9.24        6.44      2.25 o 
 -10   3   8      315.40      317.44     15.46 o 
  -9   3   8        2.02        1.87      2.21 o 
  -8   3   8        0.77        2.16      2.00 o 
  -7   3   8      898.32      795.21     56.37 o 
  -6   3   8      697.19      664.74     41.94 o 
  -5   3   8       84.90       86.34      7.30 o 
  -4   3   8      156.85      146.60     28.14 o 
  -3   3   8     3084.54     3041.82    192.72 o 
  -2   3   8       68.65       84.09     10.13 o 
  -1   3   8       85.37       96.99     11.33 o 
   0   3   8      654.47      739.50     39.71 o 
   1   3   8      378.25      407.29     21.90 o 
 -12   4   8      139.46      145.74      6.39 o 
 -11   4   8      306.17      333.44     12.65 o 
 -10   4   8      256.10      283.50     15.87 o 
  -9   4   8      162.37      185.09     10.21 o 
  -8   4   8      111.27      129.19      8.15 o 
  -7   4   8      113.66      114.27      9.04 o 
  -6   4   8      179.22      179.90     11.41 o 
  -5   4   8        2.06        3.79      2.25 o 
  -4   4   8        5.29        6.78      2.57 o 
  -3   4   8       28.97       23.66      5.12 o 
  -2   4   8       56.79       69.33     11.38 o 
  -1   4   8       82.57      102.23     23.73 o 
   0   4   8      260.32      313.75     21.16 o 
 -11   5   8        9.88        4.69      1.51 o 
 -10   5   8       23.84       16.21      2.94 o 
  -9   5   8      813.87      894.17     41.04 o 
  -8   5   8      289.17      330.25     21.39 o 
  -7   5   8       11.67        9.03      3.45 o 
  -6   5   8      488.40      486.78     22.25 o 
  -5   5   8      441.10      442.25     23.36 o 
  -4   5   8      291.91      291.61     15.20 o 
  -3   5   8       62.19       65.62     11.81 o 
  -2   5   8      482.47      568.43     45.10 o 
  -1   5   8      430.65      519.98     31.94 o 
   0   5   8       49.01       56.64      6.83 o 
  -9   6   8      451.34      494.04     25.51 o 
  -8   6   8       32.80       36.83      9.08 o 
  -7   6   8      115.33      112.72     10.44 o 
  -6   6   8      155.41      145.75     10.45 o 
  -5   6   8      243.84      245.56     12.23 o 
  -4   6   8      290.29      287.79     13.65 o 
  -3   6   8        1.43        0.39      1.22 o 
  -2   6   8        8.54        6.09      3.33 o 
  -6   7   8       13.88        9.88      3.18 o 
  -5   7   8       37.66       32.36     10.01 o 
 -12   1   9      141.55      156.09      9.05 o 
 -11   1   9      345.46      351.70     21.12 o 
 -10   1   9        5.98        3.99      2.35 o 
  -9   1   9      130.81      131.71      9.61 o 
  -8   1   9        1.20        1.74      2.28 o 
  -7   1   9      110.57       99.57      9.05 o 
  -6   1   9        7.83        5.08      3.53 o 
  -5   1   9       92.84       86.15     12.90 o 
  -4   1   9      232.22      207.21     21.70 o 
  -3   1   9       16.30        8.60      3.44 o 
  -2   1   9      209.88      214.04     23.73 o 
  -1   1   9       69.60       41.67     15.09 o 
   0   1   9      301.87      356.06     20.04 o 
 -12   2   9       20.03       11.68      2.55 o 
 -11   2   9       37.70       29.79      7.73 o 
 -10   2   9      293.32      306.20     16.49 o 
  -9   2   9       23.89       25.44      4.56 o 
  -8   2   9        1.58        1.98      2.16 o 
  -7   2   9      354.36      357.36     26.22 o 
  -6   2   9        4.11        6.26      5.70 o 
  -5   2   9        0.27        0.36      2.79 o 
  -4   2   9       71.96       56.80     10.51 o 
  -3   2   9       27.89       20.28      9.37 o 
  -2   2   9       17.27        9.50      4.15 o 
  -1   2   9      222.46      278.00     18.86 o 
 -11   3   9       60.26       65.83      4.38 o 
 -10   3   9        0.51       -0.48      1.48 o 
  -9   3   9       40.77       32.26      6.63 o 
  -8   3   9       24.02       18.78     10.77 o 
  -7   3   9       28.63       23.64      5.76 o 
  -6   3   9       25.92       27.14      6.55 o 
  -5   3   9        0.14       -1.64      2.94 o 
  -4   3   9      154.90      138.56     16.60 o 
  -3   3   9      119.67      116.40     42.55 o 
  -2   3   9        5.30        0.88      2.92 o 
  -1   3   9      124.08      137.13     12.64 o 
 -10   4   9       49.50       56.97     11.62 o 
  -9   4   9        6.08        0.99      2.12 o 
  -8   4   9      484.43      510.90     34.17 o 
  -7   4   9       58.06       52.71      8.11 o 
  -6   4   9      205.12      186.97     28.64 o 
  -5   4   9      403.08      394.67     26.75 o 
  -4   4   9      240.18      226.22     64.15 o 
  -3   4   9      170.86      192.66     17.00 o 
  -2   4   9      134.73      137.20     14.09 o 
  -9   5   9       15.89        7.73      3.30 o 
  -8   5   9      220.26      223.20     12.09 o 
  -7   5   9        1.85        1.87      2.41 o 
  -6   5   9       89.80       76.45      5.92 o 
  -5   5   9       10.86        7.26      3.52 o 
  -4   5   9       77.43       74.13      9.77 o 
  -3   5   9      289.25      345.87     25.04 o 
 -11   0  10      196.17      211.91     16.01 o 
  -9   0  10      228.47      195.48     23.33 o 
  -8   0  10        0.38        1.89      3.81 o 
  -5   0  10        0.03        0.46      2.18 o 
  -4   0  10      158.32      123.14     19.23 o 
 -11   1  10      674.77      673.90     29.97 o 
 -10   1  10      292.12      318.71     18.15 o 
  -9   1  10       19.21        5.57      3.37 o 
  -8   1  10      239.67      239.86     31.69 o 
  -7   1  10      596.98      486.28     35.57 o 
  -6   1  10        0.44        0.81      2.61 o 
  -5   1  10       35.67       17.08      9.07 o 
  -4   1  10       51.28       20.48      6.92 o 
  -3   1  10       43.39        7.27      4.86 o 
 -10   2  10       15.74       12.67      4.83 o 
  -8   2  10      167.88      209.16     16.15 o 
  -7   2  10      106.32       73.40     33.76 o 
  -6   2  10      172.35      148.58     14.95 o 
  -5   2  10     1264.72     1096.73     78.45 o 
  -4   2  10      527.61      433.53     32.85 o 
  -9   3  10      436.70      499.61     62.55 o 
  -8   3  10       60.17       64.29     11.09 o 
  -7   3  10       18.23        9.53      3.51 o 
  -6   3  10      938.00      828.93     56.74 o 
  -5   3  10        4.38        0.38      2.37 o 
                                                 
